# Supplementary material for: Prediction of the COVID-19 epidemic trends based on SEIR and AI models
Source: PLoS One. 2021 Jan 8;16(1):e0245101. doi: 10.1371/journal.pone.0245101 (PMC7793264; doi:10.1371/journal.pone.0245101)
Supplement: S1 File — (XLSX) [file pone.0245101.s001.xlsx]

## Sheet: city_data
The basic city data in China(Except for Hubei, Hong Kong, Macao and Taiwan).
Provinces	Local population density	Capital GDP	Distance of provinces to Wuhan	Average annual temperature	Average annual rainfall
Anhui	451.714	59567.1	310.17	16.15	1345.44
Beijing	1313.84	159770	1053.92	11.798	557.33
Fujian	317.823	109178	700.848	19.597	1531.81
Gansu	58.1378	33536.2	1148.33	7.872	476.27
Guangdong	628.826	96309.9	836.985	22.338	1776.64
Guangxi	208.112	43758.1	1048.21	21.094	1576.17
Guizhou	204.313	47272.8	870.031	16.273	1213.71
Hainan	261.514	57669.7	1244.33	24.514	2150.32
Hebei	400.212	47146.8	830.448	11.01	537
Henan	575.157	57333.7	467.653	15.764	786.91
Heilongjiang	79.7674	36616.8	1999.19	2.977	652.89
Hunan	325.741	58481.9	293.96	17.82	1378.44
Jilin	144.29	44010.2	1762.14	5.883	699.21
Jiangsu	751.026	125596	456.344	16.184	1115.86
Jiangxi	278.496	54064	260.127	18.583	1633.95
Liaoning	294.527	57991.8	1491.45	9.082	590.74
Nei Monggol	21.4252	699059	1164.92	4.626	393.47
Ningxia	103.733	55289.3	1147.79	9.006	403.35
Qinghai	8.36865	49898.3	1340.76	3.06	501.42
Shandong	633.28	71784.3	723.211	13.681	762.79
Shanxi	237.291	46481.6	825.949	10.423	496.3
Shanxi	187.776	67737.6	653.522	12.185	690.45
Shanghai	1.14286	166645	688.987	17.766	1408.8
Sichuan	171.626	56717.5	980.043	12.063	999.29
Tianjin	1311.66	91780	1012.91	13.413	600.27
Xizang	2.80161	50115.3	2226.68	5.786	471.63
Xinjiang	14.986	55492.3	2768.53	8.556	150.55
Yunnan	23.9487	48806.1	1296.8	16.422	1181.72
Zhejiang	543.791	110305	562.185	18.218	1491.32
Chongqing	376.508	77238.3	724.683	17.827	1157
