# Supplementary material for: Prediction of the COVID-19 epidemic trends based on SEIR and AI models
Source: PLoS One. 2021 Jan 8;16(1):e0245101. doi: 10.1371/journal.pone.0245101 (PMC7793264; doi:10.1371/journal.pone.0245101)
Supplement: S2 File — (XLSX) [file pone.0245101.s002.xlsx]

## Sheet: confirmed cases
The total number of confirmed cases for COVID-19 in China(Except for Hong Kong, Macao and Taiwan).
The datas come from the following link:
https://github.com/Avens666/COVID-19-2019-nCoV-Infection-Data-cleaning-
	2020-01-23	2020-01-24	2020-01-25	2020-01-26	2020-01-27	2020-01-28	2020-01-29	2020-01-30	2020-01-31	2020-02-01	2020-02-02	2020-02-03	2020-02-04	2020-02-05	2020-02-06	2020-02-07	2020-02-08	2020-02-09	2020-02-10	2020-02-11	2020-02-12	2020-02-13	2020-02-14	2020-02-15	2020-02-16	2020-02-17	2020-02-18	2020-02-19	2020-02-20	2020-02-21	2020-02-22	2020-02-23	2020-02-24	2020-02-25	2020-02-26	2020-02-27	2020-02-28	2020-02-29	2020-03-01	2020-03-02	2020-03-03	2020-03-04	2020-03-05	2020-03-06
Anhui	15	39	60	70	106	152	200	237	297	340	408	480	530	591	665	733	779	830	860	889	910	934	950	962	973	982	986	987	988	989	989	989	989	989	989	990	990	990	990	990	990	990	990	990
Beijing	36	41	68	80	91	111	111	139	168	191	212	228	253	274	297	315	326	337	342	352	366	372	375	380	381	387	393	395	396	399	399	399	400	400	410	410	410	412	414	414	417	418	422	426
Fujian	10	18	35	59	80	82	101	120	144	159	179	194	205	215	224	239	250	261	267	272	279	281	285	287	290	292	293	293	293	293	293	293	294	294	296	296	296	296	296	296	296	296	296	296
Gansu	2	4	7	14	19	24	26	29	40	40	51	57	57	62	67	79	79	83	86	86	90	90	90	90	91	91	91	91	91	91	91	91	91	91	91	91	91	91	91	91	91	102	119	119
Guangdong	54	78	111	151	207	277	354	436	535	632	725	813	895	970	1034	1095	1131	1159	1177	1219	1241	1261	1294	1316	1322	1328	1331	1332	1333	1339	1342	1345	1347	1347	1347	1348	1349	1349	1350	1350	1350	1351	1352	1352
Guangxi	13	23	36	46	51	58	78	87	100	111	127	139	150	168	171	183	195	210	215	222	222	226	235	237	238	242	244	245	246	249	249	251	252	252	252	252	252	252	252	252	252	252	252	252
Guizhou	3	4	5	7	9	9	12	29	29	38	46	58	64	71	81	89	99	109	127	133	135	140	143	144	146	146	146	146	146	146	146	146	146	146	146	146	146	146	146	146	146	146	146	146
Hainan	8	19	22	33	40	43	46	52	60	64	72	80	91	106	117	124	131	138	144	157	157	159	162	162	163	163	163	168	168	168	168	168	168	168	168	168	168	168	168	168	168	168	168	168
Hebei	2	8	13	18	33	48	65	82	96	104	113	126	135	157	172	195	206	218	239	251	265	283	291	300	301	302	306	307	308	309	311	311	311	312	317	318	318	318	318	318	318	318	318	318
Henan	9	32	83	128	168	206	278	352	422	493	566	675	764	851	914	981	1033	1073	1105	1135	1169	1184	1212	1231	1246	1257	1262	1265	1267	1270	1271	1271	1271	1271	1272	1272	1272	1272	1272	1272	1272	1272	1272	1272
Heilongjiang	4	9	15	21	30	38	44	59	80	95	121	155	190	227	277	295	307	331	360	378	395	419	425	445	457	464	470	476	479	479	480	480	480	480	480	480	480	480	480	480	480	481	481	481
Hubei	549	761	1058	1423	2714	3554	4586	5806	7153	9074	11177	13522	16678	19665	22112	24953	27100	29631	31728	33366	48206	51986	54406	56249	58182	59989	61682	62031	62662	63454	64084	64287	64786	65187	65596	65914	66337	66907	67103	67217	67332	67466	67592	67666
Hunan	24	43	69	100	143	221	277	332	389	463	521	593	661	711	772	803	838	879	912	946	968	988	1001	1004	1006	1007	1008	1010	1011	1013	1016	1016	1016	1016	1017	1017	1018	1018	1018	1018	1018	1018	1018	1018
Jilin	3	4	4	6	8	9	14	14	17	23	31	42	54	59	65	69	78	80	81	83	84	86	88	89	89	89	90	91	91	91	91	93	93	93	93	93	93	93	93	93	93	93	93	93
Jiangsu	9	18	33	47	70	99	129	168	202	236	271	308	341	373	408	439	468	492	515	543	570	593	604	617	626	629	631	631	631	631	631	631	631	631	631	631	631	631	631	631	631	631	631	631
Jiangxi	7	18	36	48	72	109	162	240	286	333	391	476	548	600	661	698	740	771	804	844	872	900	913	925	930	933	934	934	934	934	934	934	934	934	934	935	935	935	935	935	935	935	935	935
Liaoning	4	16	21	27	34	39	41	48	64	70	74	81	89	94	99	105	107	108	111	116	117	119	119	121	121	121	121	121	121	121	121	121	121	121	121	121	121	122	122	125	125	125	125	125
Nei Monggol	1	7	7	11	15	16	18	19	23	27	34	35	42	46	50	52	54	58	58	60	61	65	68	70	72	73	75	75	75	75	75	75	75	75	75	75	75	75	75	75	75	75	75	75
Ningxia	2	3	4	7	11	12	17	21	26	28	31	34	34	40	43	45	45	49	53	58	64	67	70	70	70	70	71	71	71	71	71	71	71	71	72	72	73	73	74	74	75	75	75	75
Qinghai	0	1	1	6	6	6	6	8	9	11	13	15	17	18	18	18	18	18	18	18	18	18	18	18	18	18	18	18	18	18	18	18	18	18	18	18	18	18	18	18	18	18	18	18
Shandong	15	27	46	75	95	130	158	184	206	230	259	275	307	347	386	416	444	466	487	497	509	523	532	537	541	543	544	546	749	750	754	755	756	756	756	756	756	758	758	758	758	758	758	758
Shanxi	1	6	9	13	20	27	35	39	47	56	66	74	81	90	96	104	115	119	122	124	126	126	127	128	129	130	131	131	132	132	132	132	133	133	133	133	133	133	133	133	133	133	133	133
Shanxi	5	15	22	35	46	56	63	87	101	116	128	142	165	173	184	195	208	213	219	225	229	230	232	236	240	240	242	244	245	245	245	245	245	245	245	245	245	245	245	245	245	245	245	245
Shanghai	0	0	0	53	66	96	112	135	169	182	203	219	243	257	277	286	293	299	303	311	315	318	326	328	332	333	333	334	334	335	335	335	336	336	337	337	337	337	337	338	338	339	342	342
Sichuan	15	28	44	69	90	108	142	177	207	231	254	282	301	321	344	364	386	405	417	436	451	463	470	481	495	508	514	520	525	526	526	527	529	531	534	538	538	538	538	538	538	539	539	539
Tianjin	0	0	14	22	24	27	32	32	41	48	60	67	69	78	81	88	90	95	105	112	117	120	122	124	125	128	130	131	132	135	135	135	135	135	135	136	136	136	136	136	136	136	136	136
Xizang	0	0	0	0	0	0	0	0	0	1	1	1	1	1	1	1	1	1	1	1	1	1	1	1	1	1	1	1	1	1	1	1	1	1	1	1	1	1	1	1	1	1	1	1
Xinjiang	0	3	4	5	10	13	14	17	18	21	24	29	32	36	39	42	45	49	55	59	63	65	70	71	75	76	76	76	76	76	76	76	76	76	76	76	76	76	76	76	76	76	76	76
Yunnan	5	11	16	26	44	55	70	83	93	105	114	119	124	133	136	138	141	149	153	154	156	162	168	171	171	172	173	173	174	174	174	174	174	174	174	174	174	174	174	174	174	174	174	174
Zhejiang	43	62	104	128	173	296	428	537	599	661	724	829	895	954	1006	1048	1075	1092	1117	1131	1145	1155	1162	1167	1171	1172	1174	1175	1203	1205	1205	1205	1205	1205	1205	1205	1205	1205	1206	1213	1213	1215	1215	1215
Chongqing	27	57	75	110	132	147	182	211	247	275	312	344	376	400	415	428	450	473	489	509	525	532	538	547	552	553	553	560	567	572	573	575	576	576	576	576	576	576	576	576	576	576	576	576

## Sheet: xinzeng
The newly increased number of confirmed cases for COVID-19 in China(Except for Hong Kong, Macao and Taiwan).
The datas come from the following link:
https://github.com/Avens666/COVID-19-2019-nCoV-Infection-Data-cleaning-
Provinces	2020-01-23	2020-01-24	2020-01-25	2020-01-26	2020-01-27	2020-01-28	2020-01-29	2020-01-30	2020-01-31	2020-02-01	2020-02-02	2020-02-03	2020-02-04	2020-02-05	2020-02-06	2020-02-07	2020-02-08	2020-02-09	2020-02-10	2020-02-11	2020-02-12	2020-02-13	2020-02-14	2020-02-15	2020-02-16	2020-02-17	2020-02-18	2020-02-19	2020-02-20	2020-02-21	2020-02-22	2020-02-23	2020-02-24	2020-02-25	2020-02-26	2020-02-27	2020-02-28	2020-02-29	2020-03-01	2020-03-02	2020-03-03	2020-03-04	2020-03-05	2020-03-06
Anhui	15	24	21	10	36	46	48	37	60	43	68	72	50	61	74	68	46	51	30	29	21	24	16	12	11	9	4	1	1	1	0	0	0	0	0	1	0	0	0	0	0	0	0	0
Beijing	36	5	27	12	11	20	0	28	29	23	21	16	25	21	23	18	11	11	5	10	14	6	3	5	1	6	6	2	1	3	0	0	1	0	10	0	0	2	1	0	3	1	4	4
Fujian	10	8	17	24	21	2	19	19	24	15	20	15	11	10	9	15	11	11	6	5	7	2	4	2	3	2	1	0	0	0	0	0	1	0	2	0	0	0	0	0	0	0	0	0
Gansu	2	2	3	7	5	5	2	3	11	0	11	6	0	5	5	12	0	4	3	0	4	0	0	0	1	0	0	0	0	0	0	0	0	0	0	0	0	0	0	0	0	11	17	0
Guangdong	54	24	33	40	56	70	77	82	99	97	93	88	82	75	64	61	36	28	18	42	22	20	33	22	6	6	3	1	1	6	3	3	2	0	0	1	1	0	1	0	0	1	1	0
Guangxi	13	10	13	10	5	7	20	9	13	11	16	12	11	18	3	12	12	15	5	7	0	4	9	2	1	4	2	1	1	3	0	2	1	0	0	0	0	0	0	0	0	0	0	0
Guizhou	3	1	1	2	2	0	3	17	0	9	8	12	6	7	10	8	10	10	18	6	2	5	3	1	2	0	0	0	0	0	0	0	0	0	0	0	0	0	0	0	0	0	0	0
Hainan	8	11	3	11	7	3	3	6	8	4	8	8	11	15	11	7	7	7	6	13	0	2	3	0	1	0	0	5	0	0	0	0	0	0	0	0	0	0	0	0	0	0	0	0
Hebei	2	6	5	5	15	15	17	17	14	8	9	13	9	22	15	23	11	12	21	12	14	18	8	9	1	1	4	1	1	1	2	0	0	1	5	1	0	0	0	0	0	0	0	0
Henan	9	23	51	45	40	38	72	74	70	71	73	109	89	87	63	67	52	40	32	30	34	15	28	19	15	11	5	3	2	3	1	0	0	0	1	0	0	0	0	0	0	0	0	0
Heilongjiang	4	5	6	6	9	8	6	15	21	15	26	34	35	37	50	18	12	24	29	18	17	24	6	20	12	7	6	6	3	0	1	0	0	0	0	0	0	0	0	0	0	1	0	0
Hubei	549	212	297	365	1291	840	1032	1220	1347	1921	2103	2345	3156	2987	2447	2841	2147	2531	2097	1638	14840	3780	2420	1843	1933	1807	1693	349	631	792	630	203	499	401	409	318	423	570	196	114	115	134	126	74
Hunan	24	19	26	31	43	78	56	55	57	74	58	72	68	50	61	31	35	41	33	34	22	20	13	3	2	1	1	2	1	2	3	0	0	0	1	0	1	0	0	0	0	0	0	0
Jilin	3	1	0	2	2	1	5	0	3	6	8	11	12	5	6	4	9	2	1	2	1	2	2	1	0	0	1	1	0	0	0	2	0	0	0	0	0	0	0	0	0	0	0	0
Jiangsu	9	9	15	14	23	29	30	39	34	34	35	37	33	32	35	31	29	24	23	28	27	23	11	13	9	3	2	0	0	0	0	0	0	0	0	0	0	0	0	0	0	0	0	0
Jiangxi	7	11	18	12	24	37	53	78	46	47	58	85	72	52	61	37	42	31	33	40	28	28	13	12	5	3	1	0	0	0	0	0	0	0	0	1	0	0	0	0	0	0	0	0
Liaoning	4	12	5	6	7	5	2	7	16	6	4	7	8	5	5	6	2	1	3	5	1	2	0	2	0	0	0	0	0	0	0	0	0	0	0	0	0	1	0	3	0	0	0	0
Nei Monggol	1	6	0	4	4	1	2	1	4	4	7	1	7	4	4	2	2	4	0	2	1	4	3	2	2	1	2	0	0	0	0	0	0	0	0	0	0	0	0	0	0	0	0	0
Ningxia	2	1	1	3	4	1	5	4	5	2	3	3	0	6	3	2	0	4	4	5	6	3	3	0	0	0	1	0	0	0	0	0	0	0	1	0	1	0	1	0	1	0	0	0
Qinghai	0	1	0	5	0	0	0	2	1	2	2	2	2	1	0	0	0	0	0	0	0	0	0	0	0	0	0	0	0	0	0	0	0	0	0	0	0	0	0	0	0	0	0	0
Shandong	15	12	19	29	20	35	28	26	22	24	29	16	32	40	39	30	28	22	21	10	12	14	9	5	4	2	1	2	203	1	4	1	1	0	0	0	0	2	0	0	0	0	0	0
Shanxi	1	5	3	4	7	7	8	4	8	9	10	8	7	9	6	8	11	4	3	2	2	0	1	1	1	1	1	0	1	0	0	0	1	0	0	0	0	0	0	0	0	0	0	0
Shanxi	5	10	7	13	11	10	7	24	14	15	12	14	23	8	11	11	13	5	6	6	4	1	2	4	4	0	2	2	1	0	0	0	0	0	0	0	0	0	0	0	0	0	0	0
Shanghai	0	0	0	53	13	30	16	23	34	13	21	16	24	14	20	9	7	6	4	8	4	3	8	2	4	1	0	1	0	1	0	0	1	0	1	0	0	0	0	1	0	1	3	0
Sichuan	15	13	16	25	21	18	34	35	30	24	23	28	19	20	23	20	22	19	12	19	15	12	7	11	14	13	6	6	5	1	0	1	2	2	3	4	0	0	0	0	0	1	0	0
Tianjin	0	0	14	8	2	3	5	0	9	7	12	7	2	9	3	7	2	5	10	7	5	3	2	2	1	3	2	1	1	3	0	0	0	0	0	1	0	0	0	0	0	0	0	0
Xizang	0	0	0	0	0	0	0	0	0	1	0	0	0	0	0	0	0	0	0	0	0	0	0	0	0	0	0	0	0	0	0	0	0	0	0	0	0	0	0	0	0	0	0	0
Xinjiang	0	3	1	1	5	3	1	3	1	3	3	5	3	4	3	3	3	4	6	4	4	2	5	1	4	1	0	0	0	0	0	0	0	0	0	0	0	0	0	0	0	0	0	0
Yunnan	5	6	5	10	18	11	15	13	10	12	9	5	5	9	3	2	3	8	4	1	2	6	6	3	0	1	1	0	1	0	0	0	0	0	0	0	0	0	0	0	0	0	0	0
Zhejiang	43	19	42	24	45	123	132	109	62	62	63	105	66	59	52	42	27	17	25	14	14	10	7	5	4	1	2	1	28	2	0	0	0	0	0	0	0	0	1	7	0	2	0	0
Chongqing	27	30	18	35	22	15	35	29	36	28	37	32	32	24	15	13	22	23	16	20	16	7	6	9	5	1	0	7	7	5	1	2	1	0	0	0	0	0	0	0	0	0	0	0
