# Supplementary material for: Prediction of the COVID-19 epidemic trends based on SEIR and AI models
Source: PLoS One. 2021 Jan 8;16(1):e0245101. doi: 10.1371/journal.pone.0245101 (PMC7793264; doi:10.1371/journal.pone.0245101)
Supplement: S3 File — (XLSX) [file pone.0245101.s003.xlsx]

## Sheet: Migration algebra in Wuhan.csv
The algebra of people from Wuhan to China other cities in 2019 and 2020
The datas come from
https://qianxi.baidu.com/2020/
Date	2019	2020
2020-01-10	4.57	6.62
2020-01-11	4.69	7.56
2020-01-12	4.81	6.22
2020-01-13	4.86	5.76
2020-01-14	5.66	5.46
2020-01-15	7.04	5.91
2020-01-16	6.49	6
2020-01-17	6.77	6.44
2020-01-18	7.03	7.71
2020-01-19	7.11	7.41
2020-01-20	7.48	8.31
2020-01-21	8.71	10.74
2020-01-22	9.6	11.84
2020-01-23	9.22	11.14
2020-01-24	7.38	3.89
2020-01-25	5.54	1.3
2020-01-26	6.54	0.66
2020-01-27	5.64	0.43
2020-01-28	4.7	0.32
2020-01-29	4.27	0.26
2020-01-30	3.72	0.24
2020-01-31	3.5	0.24
2020-02-01	3.28	0.24
2020-02-02	3.4	0.46
2020-02-03	3.37	0.21
2020-02-04	3.45	0.23
2020-02-05	3.99	0.28
2020-02-06	3.56	0.28
2020-02-07	4.09	0.27
2020-02-08	3.71	0.28
2020-02-09	2.98	0.29
2020-02-10	2.9	0.27
2020-02-11	3.05	0.27
2020-02-12	3.9	0.29
2020-02-13	3.78	0.31
2020-02-14	3.34	0.31
2020-02-15	3.07	0.3
2020-02-16	3.28	0.29
2020-02-17	4.32	0.28
2020-02-18	3.64	0.26
2020-02-19	4.23	0.25
2020-02-20	3.46	0.26
2020-02-21	3.81	0.26
2020-02-22	3.3	0.25
2020-02-23	3.33	0.25
2020-02-24	3.88	0.26
2020-02-25	4.73	0.26
2020-02-26	3.89	0.26
2020-02-27	4.07	0.24
2020-02-28	3.47	0.26
2020-02-29	3.36	0.27
2020-03-01	3.32	0.26
2020-03-02	3.91	0.25
2020-03-03	5.06	0.24
2020-03-04	4	0.26
