# Supplementary material for: Prediction of the COVID-19 epidemic trends based on SEIR and AI models
Source: PLoS One. 2021 Jan 8;16(1):e0245101. doi: 10.1371/journal.pone.0245101 (PMC7793264; doi:10.1371/journal.pone.0245101)
Supplement: S4 File — (XLSX) [file pone.0245101.s004.xlsx]

## Sheet: sheet1
The number of people from Wuhan to China other cities(Besides Except for Hong Kong, Macao and Taiwan).
The datas are computed by the datas in the following two links:
https://qianxi.baidu.com/2020/
https://3g.china.com/act/news/10000169/20200128/37744428.html?utm_source=wechat_session&utm_medium=social&utm_oi=627405965507694592
Destination	2020-01-01	2020-01-02	2020-01-03	2020-01-04	2020-01-05	2020-01-06	2020-01-07	2020-01-08	2020-01-09	2020-01-10	2020-01-11	2020-01-12	2020-01-13	2020-01-14	2020-01-15	2020-01-16	2020-01-17	2020-01-18	2020-01-19	2020-01-20	2020-01-21	2020-01-22	2020-01-23	2020-01-24	2020-01-25	2020-01-26	2020-01-27	2020-01-28	2020-01-29	2020-01-30	2020-01-31	2020-02-01	2020-02-02	2020-02-03	2020-02-04	2020-02-05	2020-02-06	2020-02-07	2020-02-08	2020-02-09	2020-02-10	2020-02-11	2020-02-12	2020-02-13	2020-02-14	2020-02-15	2020-02-16	2020-02-17	2020-02-18
Anhui	2421	3284	4509	4714	4421	4609	5389	6417	7175	6027	6171	4759	4827	4750	5398	5267	5863	6712	6071	6809	8801	8978	7722	2770	848	351	227	100	58	45	59	67	70	76	53	58	52	58	53	41	60	54	55	88	96	75	61	76	74
Beijing	1597	2419	3152	3106	4248	4266	4487	4853	4382	3899	3167	2716	2996	2799	2774	2775	2490	2034	1819	1680	1823	1668	1448	549	197	101	42	25	13	7	18	15	19	10	13	24	15	8	15	22	14	25	19	13	51	49	32	26	16
Fujian	762	1311	1676	1851	1615	1840	2082	2678	3000	2344	2376	2088	2123	1991	2134	2320	2420	2563	2701	2700	3257	3164	2896	1224	319	144	70	27	12	13	11	8	17	13	11	12	11	13	7	10	14	6	13	8	15	20	14	11	12
Gansu	262	586	619	859	846	1072	1272	1512	1706	1244	1093	1100	1082	946	875	759	768	780	829	870	1086	1155	885	464	136	55	28	17	3	3	2	6	12	12	6	11	2	3	5	4	5	4	7	4	4	7	5	7	1
Guangdong	3257	4786	5965	6079	6688	6287	6823	7743	8145	6768	6061	5096	5098	4297	4118	4227	4304	4512	4734	4980	6552	6670	6234	4078	1461	898	417	190	120	74	91	57	85	81	74	76	48	62	65	85	80	61	64	57	87	92	80	89	91
Guangxi	649	1184	1536	1851	1711	1779	2313	3103	3705	2799	2676	2694	2497	1991	1835	1756	1815	1672	2033	2160	2404	2352	2092	928	333	101	60	18	4	3	7	6	12	13	5	11	10	14	7	10	11	9	15	13	4	19	16	7	24
Guizhou	799	1260	1776	2071	1961	2365	2683	3447	3647	2440	2075	1953	2039	1577	1259	1279	1187	1254	1257	1350	1474	1283	1167	521	188	70	38	12	6	9	5	6	12	5	8	11	8	5	11	12	3	6	10	10	5	7	42	18	6
Hainan	562	853	838	1036	1000	1234	1527	1432	1559	1101	983	1033	833	769	811	911	885	892	1043	1110	1396	1411	1287	703	319	120	47	26	6	2	0	4	5	0	2	3	2	3	3	3	3	2	2	3	2	3	3	3	5
Hebei	849	1248	1536	1851	1942	2103	2591	3209	3735	2990	2703	2335	2351	1991	2475	2320	2606	2702	2675	2820	3179	3036	2253	830	249	101	47	28	14	16	14	19	19	20	20	14	18	22	19	17	14	9	16	14	34	27	20	26	20
Henan	5153	6275	9076	9691	9264	9804	11564	13337	15614	12508	13433	11066	11110	11371	12865	14002	14819	15597	15671	18657	23959	24241	21397	7002	2028	979	429	253	163	109	116	98	205	105	130	102	116	129	123	139	141	149	111	215	221	190	226	128	125
Heilongjiang	275	408	519	573	539	607	787	902	1030	742	792	809	708	651	705	737	768	780	856	810	892	856	724	338	122	32	21	14	3	3	4	5	7	10	1	7	6	4	4	7	8	0	6	5	5	8	4	6	1
Hubei	90115	78051	134125	149196	121055	125990	143687	162742	180896	147817	184093	148998	132945	127699	141235	142509	155771	194840	185849	211970	278505	319658	307955	101871	34909	18205	12810	10098	8606	8101	7869	7896	15702	6948	7686	9278	9364	9132	9517	9704	9169	9055	9535	9887	9802	10007	9499	9205	8519
Hunan	3856	4760	7441	7159	6631	7358	8696	9996	10615	9327	9802	7744	7844	7528	7617	7868	8352	10444	9173	10079	13181	13852	12348	4387	1105	569	307	196	119	124	120	105	125	102	104	93	96	138	147	128	153	155	210	203	188	201	122	124	157
Jilin	163	230	320	397	366	405	463	663	677	455	437	449	479	434	406	391	512	474	509	480	582	514	443	254	75	39	14	9	4	2	9	4	7	5	7	5	8	8	2	4	7	2	2	4	5	6	2	3	3
Jiangsu	1972	2902	3830	4141	4305	4427	5019	5674	6175	5286	4860	3771	3704	3449	3563	3577	3955	4317	3717	3780	4498	4404	3821	1772	614	296	156	66	67	66	52	40	52	50	40	29	39	33	62	36	42	44	47	42	50	34	23	41	55
Jiangxi	2346	3029	3990	4405	4113	4447	4973	5648	6705	5310	5870	4445	4682	4415	4843	5202	5584	6239	5964	6269	7909	8337	7401	2433	637	328	165	99	65	62	56	38	67	55	54	50	43	34	46	43	36	41	54	34	41	58	53	59	44
Liaoning	412	548	639	837	827	971	1157	1141	1265	1029	983	831	874	808	769	911	908	947	1017	1020	1125	898	684	268	108	55	27	18	8	8	2	1	14	4	8	9	9	7	5	11	9	9	8	16	15	8	6	14	13
Nei Monggol	150	268	340	485	385	526	648	796	971	742	628	674	583	434	385	456	419	335	375	420	543	514	362	211	80	39	22	13	3	9	7	6	9	6	16	4	5	8	2	5	5	10	3	7	7	6	6	3	2
Ningxia	75	179	160	287	270	263	301	451	647	407	383	360	313	217	171	196	117	195	214	180	194	172	81	71	29	8	7	3	1	1	2	1	0	4	0	0	3	3	0	0	0	0	2	3	2	8	0	2	3
Qinghai	63	140	140	221	193	283	324	425	324	311	192	292	209	198	150	131	94	112	81	90	78	129	81	57	24	15	4	2	1	1	0	1	4	0	1	0	0	1	2	2	0	1	0	0	0	0	2	0	0
Shandong	1048	1719	2135	2533	2441	2851	3493	3845	4646	3731	3058	2963	2705	2484	2561	2688	2908	3148	3022	3090	3877	3634	2776	1294	398	151	74	39	26	16	15	27	34	15	34	18	34	26	22	19	20	21	19	42	50	31	21	18	35
Shanxi	512	840	938	1300	981	1294	1666	2201	2647	1985	1830	1729	1665	1360	1387	1106	1327	1477	1525	1650	2016	2053	1891	746	183	96	36	12	14	3	6	6	22	15	8	9	6	4	3	4	17	4	8	241	493	6	18	123	5
Shanxi	836	1260	1437	1630	1749	1921	2151	2413	2559	2009	2103	1774	1748	1616	1601	1734	1675	1950	2220	2190	2753	2437	2172	1027	305	115	53	36	13	20	13	13	30	25	10	15	13	14	7	16	21	9	15	15	22	17	46	20	8
Shanghai	1298	1719	2374	2511	3056	2689	3007	3341	3264	2822	2649	1908	2331	2050	1942	1995	1862	1672	1498	1380	1280	1198	1247	746	230	122	84	57	18	8	13	17	19	6	11	11	23	14	7	13	15	9	16	21	10	19	17	11	22
Sichuan	1036	1731	1975	2511	2576	2750	3400	4004	4852	3540	3495	3457	3142	2996	3009	3122	2978	3287	3584	3630	4381	4147	3339	1688	548	203	89	48	18	22	24	17	15	25	23	10	10	19	13	15	23	13	13	30	41	34	28	28	16
Tianjin	250	319	459	595	615	627	625	796	794	694	601	494	458	336	470	434	349	390	375	330	349	300	242	127	38	12	10	9	1	5	7	2	5	3	7	3	5	3	6	4	7	4	5	7	3	7	24	14	11
Xizang	13	39	60	67	58	102	93	107	148	96	55	113	84	60	43	44	24	28	27	30	0	0	41	0	5	0	0	2	0	3	0	0	0	0	0	0	0	1	0	0	0	0	0	2	2	0	0	2	0
Xinjiang	225	433	579	639	615	870	949	1220	1177	861	874	831	791	749	534	521	349	530	321	390	427	385	362	183	61	22	14	6	4	1	2	1	5	4	6	2	8	4	3	2	5	3	5	0	2	3	4	5	5
Yunnan	674	1019	1317	1410	1384	1719	1828	2307	2206	1770	1775	1549	1665	1281	1174	1258	1257	1254	1311	1470	1784	1668	1328	605	253	127	47	24	16	7	5	5	12	8	8	7	5	4	6	4	4	2	5	4	6	9	4	7	0
Zhejiang	1735	2546	3272	3238	3537	3518	3747	4534	4617	3875	3768	2874	2851	2464	2433	2580	2699	3175	2782	2970	3451	3036	2655	1266	441	296	89	52	29	30	30	13	24	28	22	22	30	21	20	12	10	6	20	13	19	17	24	13	22
Chongqing	1061	1464	2055	2291	2191	2487	2868	3368	4294	3540	3277	3008	2768	2819	3286	3143	3071	3537	3450	3810	4846	4447	4022	1814	431	153	84	46	31	21	25	15	39	17	20	20	27	19	21	25	20	24	27	31	45	31	27	35	19
[truncated: 14 more columns]
